# Supplementary material for: Epidemiological Analysis of Cassava Mosaic and Brown Streak Diseases, and Bemisia tabaci in the Comoros Islands
Source: Viruses. 2022 Sep 30;14(10):2165. doi: 10.3390/v14102165 (PMC9608219; doi:10.3390/v14102165)
Supplement: Supplementary file 1 [file viruses-14-02165-s001.zip]

Archive with 1 entries (1 files):
- viruses-1872977-supplementary.xlsx
