# Supplementary material for: Epidemiological Analysis of Cassava Mosaic and Brown Streak Diseases, and Bemisia tabaci in the Comoros Islands
Source: Viruses. 2022 Sep 30;14(10):2165. doi: 10.3390/v14102165 (PMC9608219; doi:10.3390/v14102165)
Supplement: Supplementary file 1 [file viruses-14-02165-s001.zip › viruses-1872977-supplementary.xlsx]

## Sheet: Supp. table 1
	Table S1. Viruses detected by small RNA sequencing of cassava viruses from Comoros, July 2019.
No.	Sequence ID	Detected_virus	Segment	Coverage	Identity	Reference isolate	GenBank Accession number	Sequence length	Segment aligned to reference	Number of Contigs
1	AQHM1	EACMV	DNA-A	100	97.68	EACMV-Kenya	JF909090	2802	2802	13
		EACMV	DNA-B	93.6	93.14	EACM-[K211]	AJ704935	2757	2580.55	16
		EACMV	DNA-B	92.4	94.54	EACMV-UG[Ca055]	FN668380	2752	2542.85	18
		CBSV	Polyprotein	100	90.8	CBSV-Grande-Comore-Java-2017	MK103392	9002	9002	14
2	AQHM2	EACMV	DNA-A	97.3	97.55	EACMV-Kenya	JF909090	2802	2726.35	12
		EACMV	DNA-A	95.8	94.94	EACMV_TZ:Kch:Mg4:17	MF067253	2816	2697.73	12
		EACMV	DNA-B	96.4	94.21	EACMV-Kenya	JF909223	2775	2675.1	21
		EACMV	DNA-A	94.5	93.94	EACMV, MG:MG242A3:10	KJ887964	2801	2646.95	11
		EACMV	DNA-A	94.2	94.53	EACMV, ZM-N417-7	KT869125	2801	2638.54	11
		EACMV	DNA-A	91.9	94.48	EACMV[Tanzania]	Z83256	2801	2574.12	10
		EACMV	DNA-B	88.6	92.77	EACMV-Kenya	JF909253	2768	2452.45	18
		EACMV	DNA-B	88.1	93.42	EACMV-[K211]	AJ704935	2757	2428.92	18
		EACMV	DNA-B	85.6	94.67	EACMZV-[K18]	AJ704940	2743	2348.01	17
		EACMV	DNA-B	82.6	93.21	EACMKV-[K300]	AJ704965	2759	2278.93	16
		EACMV	DNA-B	75.9	93.53	EACMV-Kenya	FJF909234	2768	2100.91	19
		UCBSV	Polyprotein	100	93.41	UCBSV	MK103391	9076	9076	20
3	AQHM6	UCBSV	Polyprotein	93.2	95.53	UCBSV	MK103391	9076	8458.83	41
4	AQHM7	UCBSV	Polyprotein	82.2	96.78	UCBSV	MK103391	9076	7460.47	61
5	AQHM8	UCBSV	Polyprotein	100	94.16	UCBSV	MK103391	9076	9076	15
6	AQHM11	UCBSV	Polyprotein	95.3	95.36	UCBSV	MK103391	9076	8649.43	48
7	AQHM13	CBSV	Polyprotein	89.7	91.77	CBSV, KOR6	GU563327	8965	8069	27
		CBSV	Polyprotein	87.7	93.74	CBSV[TZ;Nal;07]	HG965221	8972	7867	27
		CBSV	Polyprotein	88.6	92.79	CBSV_Nama_Moz_4_14	KY563367	8655	7665	26
		CBSV	Polyprotein	80.9	91.31	CBSV, Tan70	FN434437	8995	7277	29
		CBSV	Polyprotein	74.1	92.29	CBSV, TZ_19_1	KR108834	8693	6439	26
8	AQHM15	CBSV	Polyprotein	69.3	95.63	CBSV, TZ;Nal;07	HG965221	8972	6218	70
		CBSV	Polyprotein	68.9	94.63	CBSV_Nama_Moz_4_14	KY563367	8655	5962	65
		CBSV	Polyprotein	62.5	93.85	CBSV, TZ_Tan_19_1	KR108834	8693	5436	61
		CBSV	Polyprotein	56.1	94.26	CBSV, KOR6	GU563327	8995	5045	63
		CBSV	Polyprotein	49.3	9437	CBSV, Tan70	FN434437	8995	4439	51
9	AQHM19	EACMV	DNA-A	100	96.2	EACMV-Kenya	JF909090	2802	2802	11
		EACMV	DNA-B	95.2	96.51	EACMV	JF909223	2775	2641	17
		EACMV	DNA-A	100	97.13	EACMV	AY676464	1525	1525	3
10	AQHM20	EACMV	DNA-A	100	97.34	EACMV-Kenya	JF909090	2802	2802	7
		EACMV	DNA-B	99.3	96.9	EACMV-Kenya	JF909223	2775	2755	23
		EACMV	DNA-B	87.6	94.47	EACMV-UG[Ca055]	FN668380	2752	2411	16
		EACMV	DNA-B	84.1	94.46	EACMZV-[K337]	AJ704946	2764	2324	14
		EACMV	DNA-B	63.3	94.02	EACMV-Kenya	JF909253	2768	1751	17
11	AQHM21	EACMV	DNA-A	100	93.6	EACMV, MG:MG242A3:10	KJ887964	2801	2801	17
		EACMV	DNA-A	100	90.92	EACMMV_MAL_SA13a	KY885003	2788	2788	15
		EACMV	DNA-B	99.7	93.25	EACMV-Kenya	JF909211	2767	2760	21
		EACMV	DNA-A	99.1	96.05	EACMV-Kenya	JF909077	2765	2739	18
		EACMV	DNA-B	94.4	93.92	EACMV-Kenya	JF909226	2755	2602	16
		EACMV	DNA-A	87	93.88	EACMV-Kenya	JF909087	2800	2436	16
		EACMV	DNA-A	78.6	90.71	EACMV-Kenya	KF888058	2775	2180	15
		EACMV	DNA-A	66.8	93.72	EACMV-Kenya	JF909155	2802	1607	15
		EACMV	DNA-A	57.1	93.96	EACMV_TZ:Kch:Mg4:17	MF067253	2816	1607	17
		EACMV	DNA-A	54.6	93.05	EACMV, YV	AY795987	2800	1528	16
		EACMV	DNA-A	100	94.48	EACMV	AY676464	1525	1525	6
		EACMV	DNA-A	50.8	93.49	EACMV-Kenya	JF909090	2802	1423	17
		EACMV	DNA-A	50.3	92.66	EACMV-[Tanzania]	Z83256	2801	1410	15
		EACMV	DNA-A	99.9	94.73	EACMV-[Kenya-K2b]	Z83258	1396	1395	14
12	AQHM23	EACMV	DNA-A	100	91.49	EACMCV[MA:07:24N1]	JX658690	2814	2814	21
		EACMV	DNA-A	100	94.77	EACMV-Kenya	JF909090	2802	2802	24
		EACMV	DNA-A	100	94.65	EACMV, MG:MG242A3:10	KJ887964	2801	2801	23
		EACMV	DNA-A	100	94.6	EACMV-[Tanzania]	Z83256	2801	2801	23
		EACMV	DNA-A	100	94.9	EACMV, ZM-N417-7	KT869125	2801	2801	22
		EACMV	DNA-A	100	92.05	EACMMV_MAL_SA13a	KY885003	2788	2788	19
		EACMV	DNA-B	99.2	94.37	EACMV-Kenya	JF909234	2768	2745	21
		EACMV	DNA-B	99.2	94.49	EACMV-Kenya	JF909253	2768	2745	20
		EACMV	DNA-B	99.2	94.94	EACMV-Kenya	JF909207	2768	2745	19
		EACMV	DNA-B	99.1	95.94	EACMV-Kenya	JF909211	2767	2743	20
		EACMV	DNA-B	84.6	93.16	EACMV-[Uganda1]	AF230375	2780	2351	13
		EACMV	DNA-B	74.6	93.6	EACMV-[K211]	AJ704935	2757	2057	13
		EACMV	DNA-A	51.5	93.98	EACMV[MA:07:26N]	JX658692	2803	1444	20
		EACMV	DNA-A	99.9	89.14	Cassava geminivirus	Z83254	1394	1393	7
13	AQHM25	EACMV	DNA-B	100	95.66	EACMV-Kenya	JF909234	2768	2768	17
		EACMV	DNA-A	99.9	96.63	EACMV-Kenya	JF909077	2765	2761	17
		UCBSV	Polyprotein	80.3	96.84	UCBSV isolate Comoros	MK103391	9076	7289	62
14	AQHM26	EACMV	DNA-A	100	95.03	EACMV[Tanzania]	Z83256	2801	2801	13
		EACMV	DNA-B	100	93.64	EACMV	JF909214	2745	2745	21
		EACMV	DNA-B	90.4	91.32	EACMV-Ug1	AF230375	2780	2513	14
		EACMV	DNA-A	62.6	95.64	EACMMV_MAL_SA13a	KY885003	2788	1746	10
15	AQHM27	EACMV	DNA-A	100	96.64	EACMV-Kenya	JF909087	2800	2800	10
		EACMV	DNA-B	100	94.33	EACMV-Kenya	JF909255	2769	2769	14
		EACMV	DNA-B	100	94.47	EACMV-Kenya	JF909226	2755	2755	15
		EACMV	DNA-B	96.6	98	EACMV-Kenya	KJ887689	2768	2674	12
16	AQHM28	EACMV	DNA-A	100	96.1	EACMV-Kenya	JF909087	2800	2800	60
		EACMV	DNA_B	100	93.71	EACMV-Kenya	JF909211	2767	2767	28
		EACMV	DNA-B	99.7	94.55	EACMV-Kenya	JF909234	2768	2761	25
		EACMV	DNA-B	99.6	95	EACMV-Kenya	JF909218	2770	2759	27
		EACMV	DNA-B	99.6	94.77	EACMV-Kenya	JF909226	2755	2745	30
		EACMV	DNA-B	91.2	92.58	EACMV-Kenya	JF909214	2745	2503	23
		EACMV	DNA-A	88	93.4	EACMV-Kenya	KJ888066	2798	2463	38
		EACMV	DNA-A	78.2	94.23	EACMZV[MA:07:25N2]	JX658691	2795	2187	38
		EACMV	DNA-A	77.8	93.09	EACMV-Kenya	KJ887957	2798	2177	45
		EACMV	DNA-A	76.7	94.34	EACMV-Kenya	FJ909090	2802	2149	36
		EACMV	DNA-A	76.7	93.92	EACMV-MG:MG242A3:10	KJ887964	2801	2148	42
		EACMV	DNA-A	76.1	93.4	EACMV isolate YV	AY95987	2800	2130	39
		EACMV	DNA-A	72.2	94.5	EACMV-MG:MG242A3:11	KJ888058	2775	2003	41
		CBSV	Polyprotein	100	91.73	CBSV KOR6	GU563327	8995	8994	29
		CBSV	Polyprotein	100	90.99	CBSV Tan70	FN434437	8995	8994	27
		CBSV	Polyprotein	100	91.15	CBSV TZ_Tan_19_1	KR108834	8693	8693	22
		CBSV	Polyprotein	96.8	92.8	CBSV[TZ;Nal;07]	HG965221	8972	8689	22
		CBSV	Polyprotein	100	91.7	CBSV_Nama_Moz_4_14	KY563367	8655	8654	24
		CBSV	Polyprotein	87.3	84.18	CBSV-Grand-Comore-Java-2017	MK103392	9002	7856	16
17	AQHM29	EACMV	DNA-A	100	97.73	EACMV-Kenya	JF909090	2802	2802	18
		EACMV	DNA-B	99.4	96.55	EACMV-Kenya	JF909223	2759	2759	20
		EACMV	DNA-A	98	94.19	EACMV[Tanzania]	Z83256	2801	2745	14
		EACMV	DNA-A	82	94.47	EACMV-Kenya	JF909087	2800	2295	16
		EACMV	DNA-A	77.7	92.75	EACMV-Malawi/2007/8N	JX473582	2798	2173	11
		EACMV	DNA-B	63.9	93.79	EACMV-Kenya	JF909253	2768	1770	19
		EACMV	DNA-B	62.7	95	EACMV-UG [Ca055]	FN668380	2752	1725	17
		EACMV	DNA-B	59.9	93.92	EACMV-Kenya	JF909255	2769	1660	18
		EACMV	DNA-B	57.5	94.37	EACMKV-[K300]	AJ704965	2759	1587	19
		EACMV	DNA-A	56.2	93.8	EACMV-UG[K90]	AJ717531	2800	1573	13
		EACMV	DNA-A	54.5	94.63	EACMV-Kenya	JF909226	2755	1501	17
		CBSV	Polyprotein	100	97.32	CBSV-Grand-Comore-Java-2017	MK103392	9002	9002	45
		UCBSV	Polyprotein	92	95.11	UCBSV isolate Comoros	MK103391	9076	8351	55
18	AQHM30	EACMV	DNA-A	100	94.74	EACMZV[MA:07:25N2]	JX658691	2795	2795	17
		EACMV	DNA-A	99.8	95.67	EACMV-Kenya	JF909090	2802	2795	14
		EACMV	DNA-A	96.5	93.23	EACMV-MG:MG242A3:10	KJ887964	2801	2703	12
		EACMV	DNA-B	95.6	96.41	EACMZV-[K337]	AJ704946	2764	2642	6
		EACMV	DNA-B	93.6	94.69	EACMV-UG [Ca055]	FN668380	2752	2576	6
		EACMV	DNA-A	84.6	93.6	EACMV-Kenya	JF909087	2800	2369	14
		CBSV	Polyprotein	98	96.05	CBSV-Grand-Comore-Java-2017	MK103392	9002	8825	43
	Caption
	Virus isolates detected after sequencing small RNA samples from infected cassava leaves collected from Comoros in July 2019. Small-RNAs were sequenced with the NextSeq500 and Viruses were identified from using the virus detection software (VirusDetect for Windows [VDW] version 0.93)
